# Supplementary material for: Characterizing Longitudinal Changes in the Impedance Spectra of In-Vivo Peripheral Nerve Electrodes
Source: Micromachines (Basel). 2018 Nov 12;9(11):587. doi: 10.3390/mi9110587 (PMC6266965; doi:10.3390/mi9110587)
Supplement: Supplementary file 1 [file micromachines-09-00587-s001.zip]

Archive with 7 entries (6 files):
- MargoS-eis-analysis-d86b19c3e170/
- MargoS-eis-analysis-d86b19c3e170/CategorizeData.m
- MargoS-eis-analysis-d86b19c3e170/ConvertTextToMat.m
- MargoS-eis-analysis-d86b19c3e170/Plot_Group_Data_GUI.fig
- MargoS-eis-analysis-d86b19c3e170/Plot_Group_Data_GUI.m
- MargoS-eis-analysis-d86b19c3e170/README.md
- MargoS-eis-analysis-d86b19c3e170/SummarizeEISData.m
